# Supplementary material for: TCR Repertoire Analysis Unveils the Link Between Kawasaki Disease and Viral Infection
Source: Biomedicines. 2026 Mar 3;14(3):574. doi: 10.3390/biomedicines14030574 (PMC13024496; doi:10.3390/biomedicines14030574)
Supplement: Supplementary file 1 [file biomedicines-14-00574-s001.zip]

Archive with 5 entries (5 files):
- Supplementary Figure S1.pdf
- Supplementary Figure S2.pdf
- Figure Legend for Supplementary Figures.pdf
- Supplementary Table S1.pdf
- Supplementary Table S2.pdf
